# Supplementary material for: A stochastic epigenetic switch controls the dynamics of T-cell lineage commitment
Source: eLife. 2018 Nov 13;7:e37851. doi: 10.7554/eLife.37851 (PMC6245732; doi:10.7554/eLife.37851)
Supplement: Figure 2—source data 1. — File contains a table of the fractions of mono-, bi-allelic, and non-expressing Bcl11b cells sampled at various time points over 105hrs. This data is plotted in Figure 2E. [file elife-37851-fig2-data1.xlsx]

## Sheet: Sheet1
Refers to Figure 2E: Differential Bcl11b allelic expression states over time for a cohort of ~200 starting cells.
	time (hrs)	Non-expressing	yellow	red	bi-allelic
	5	0.93095	0.013852	0.044258	0.010938
	15	0.86252	0.024737	0.075688	0.037054
	25	0.77796	0.070196	0.077928	0.073921
	35	0.68683	0.098585	0.10615	0.10843
	45	0.5016	0.17901	0.20942	0.10997
	55	0.40184	0.16071	0.18898	0.24847
	65	0.37715	0.15269	0.15583	0.31434
	75	0.32072	0.18081	0.11123	0.38723
	85	0.23337	0.22174	0.20663	0.33826
	95	0.22271	0.23539	0.17901	0.36288
	105	0.18384	0.22112	0.20355	0.3915
