# Supplementary material for: A stochastic epigenetic switch controls the dynamics of T-cell lineage commitment
Source: eLife. 2018 Nov 13;7:e37851. doi: 10.7554/eLife.37851 (PMC6245732; doi:10.7554/eLife.37851)
Supplement: Figure 3—source data 1. — Data gives the population percentages of mono- and bi-allelic expressing cells for early thymic populations analyzed using flow cytometry. 4 biological replicates of each strain (wildtype and enhancer deleted) are presented. Bar graphs in Figure 3C are generated from this data. [file elife-37851-fig3-data1.xlsx]

## Sheet: Sheet1
Refers to Figure 3C: Comparison of Bcl11b allelic expression between wildtype and mutant dual reporter mice in early thymic populations.
	Sample	RFP only	YFP only	RFP+YFP+
wildtype 1	ETP	1.11	3.86	5.53
wildtype 2	ETP	0.78	1.69	2.2
wildtype 3	ETP	0.59	2.76	4
wildtype 4	ETP	1.16	3.34	6.31
wildtype 1	DN2a	11	14.9	30.6
wildtype 2	DN2a	10.8	12.3	26.4
wildtype 3	DN2a	10.8	11.9	29
wildtype 4	DN2a	10.2	12.6	31
wildtype 1	DN2b	4.01	5.07	88.2
wildtype 2	DN2b	4.25	4.99	86.5
wildtype 3	DN2b	4.47	4.91	85.5
wildtype 4	DN2b	4.7	4.88	84.8
wildtype 1	DN3	0.59	0.52	98.9
wildtype 2	DN3	0.19	0.2	99.6
wildtype 3	DN3	0.78	0.92	98.3
wildtype 4	DN3	0.43	0.47	99.1
enhancer-deleted 1	ETP	0.76	0.89	2.1
enhancer-deleted 2	ETP	1.36	0.62	1.73
enhancer-deleted 3	ETP	1.03	0.79	1.63
enhancer-deleted 4	ETP	1.51	0.88	2.07
enhancer-deleted 1	DN2a	42.4	1.83	19.1
enhancer-deleted 2	DN2a	51	1.62	14.9
enhancer-deleted 3	DN2a	57.1	0.53	6.66
enhancer-deleted 4	DN2a	51.3	0.61	8.9
enhancer-deleted 1	DN2b	45.7	0.25	51
enhancer-deleted 2	DN2b	52.6	0.3	43.7
enhancer-deleted 3	DN2b	73.3	0.29	21.6
enhancer-deleted 4	DN2b	64.2	0.1	29.6
enhancer-deleted 1	DN3	13.7	0.043	86.3
enhancer-deleted 2	DN3	17.8	0.072	82.1
enhancer-deleted 3	DN3	27	0.11	72.9
enhancer-deleted 4	DN3	24.5	0.075	75.4
