# Supplementary material for: A stochastic epigenetic switch controls the dynamics of T-cell lineage commitment
Source: eLife. 2018 Nov 13;7:e37851. doi: 10.7554/eLife.37851 (PMC6245732; doi:10.7554/eLife.37851)
Supplement: Figure 3—figure supplement 1—source data 1. — Thymic populations were analyzed using flow cytometry according to the representative plots shown in Figure 3—figure supplement 1A, and percentages of cells with mono- and bi-allelic expression are shown. 4-6 biological replicates of each strain are presented. Plots in Figure 3—figure supplement 1B are generated from percentages of mono-expressing cells only. [file elife-37851-fig3-figsupp1-data1.xlsx]

## Sheet: Sheet1
Refers to Figure 3-figure supplement 1B: Tabulated percentages of mono- and bi-allelic expressing cells in specific thymic populations analyzed for wildtype (Bcl11bYFP/mCh(neo)) and mutant (Bcl11bYFPΔEnh/mCh(neo)) dual reporter mice.
	Strain	Tissue	Cell state	RFP only	YFP only	RFP+YFP+
	wildtype	Thymus	ETP	1.11	3.86	5.53
	wildtype	Thymus	ETP	0.78	1.69	2.2
	wildtype	Thymus	ETP	0.59	2.76	4
	wildtype	Thymus	ETP	1.16	3.34	6.31
	wildtype	Thymus	DN2a	11	14.9	30.6
	wildtype	Thymus	DN2a	10.8	12.3	26.4
	wildtype	Thymus	DN2a	10.8	11.9	29
	wildtype	Thymus	DN2a	10.2	12.6	31
	wildtype	Thymus	DN2b	4.01	5.07	88.2
	wildtype	Thymus	DN2b	4.25	4.99	86.5
	wildtype	Thymus	DN2b	4.47	4.91	85.5
	wildtype	Thymus	DN2b	4.7	4.88	84.8
	wildtype	Thymus	DN3	0.59	0.52	98.9
	wildtype	Thymus	DN3	0.19	0.2	99.6
	wildtype	Thymus	DN3	0.78	0.92	98.3
	wildtype	Thymus	DN3	0.43	0.47	99.1
	wildtype	Thymus	DN4	0.42	0.37	98.8
	wildtype	Thymus	DN4	0.31	0.14	98.9
	wildtype	Thymus	DN4	0.57	0.52	98.2
	wildtype	Thymus	DN4	0.38	0.26	98.8
	enhancer-deleted	Thymus	ETP	0.76	0.89	2.1
	enhancer-deleted	Thymus	ETP	1.36	0.62	1.73
	enhancer-deleted	Thymus	ETP	1.03	0.79	1.63
	enhancer-deleted	Thymus	ETP	1.51	0.88	2.07
	enhancer-deleted	Thymus	DN2a	42.4	1.83	19.1
	enhancer-deleted	Thymus	DN2a	51	1.62	14.9
	enhancer-deleted	Thymus	DN2a	57.1	0.53	6.66
	enhancer-deleted	Thymus	DN2a	51.3	0.61	8.9
	enhancer-deleted	Thymus	DN2b	45.7	0.25	51
	enhancer-deleted	Thymus	DN2b	52.6	0.3	43.7
	enhancer-deleted	Thymus	DN2b	73.3	0.29	21.6
	enhancer-deleted	Thymus	DN2b	64.2	0.1	29.6
	enhancer-deleted	Thymus	DN3	13.7	0.043	86.3
	enhancer-deleted	Thymus	DN3	17.8	0.072	82.1
	enhancer-deleted	Thymus	DN3	27	0.11	72.9
	enhancer-deleted	Thymus	DN3	24.5	0.075	75.4
	enhancer-deleted	Thymus	DN4	5.44	0.45	93.1
	enhancer-deleted	Thymus	DN4	7.87	0.17	91.5
	enhancer-deleted	Thymus	DN4	17	0.11	82.3
	enhancer-deleted	Thymus	DN4	11.6	0.11	86.7
	wildtype	Thymus	ISP	0.45	0.67	98
	wildtype	Thymus	ISP	0.3	0	96.5
	wildtype	Thymus	ISP	1.58	1.2	96.9
	wildtype	Thymus	ISP	0.49	0.16	99.1
	wildtype	Thymus	ISP	2.19	0.75	96.7
	wildtype	Thymus	ISP	1	1.43	96.8
	wildtype	Thymus	ISP	0.31	0.077	98.1
	wildtype	Thymus	ISP	0.21	0.11	98.5
	wildtype	Thymus	DP	0.19	0.23	99.6
	wildtype	Thymus	DP	0.19	0.13	99.7
	wildtype	Thymus	DP	0.35	0.26	99.4
	wildtype	Thymus	DP	0.16	0.082	99.7
	wildtype	Thymus	DP	1	0.64	98.3
	wildtype	Thymus	DP	0.52	0.48	99
	wildtype	Thymus	DP	0.15	0.036	99.8
	wildtype	Thymus	DP	0.033	0.062	99.9
	wildtype	Thymus	CD8	0.59	0.18	98.9
	wildtype	Thymus	CD8	0.12	0.14	99.5
	wildtype	Thymus	CD8	0.39	0.23	99.2
	wildtype	Thymus	CD8	0.13	0.12	99.6
	wildtype	Thymus	CD8	0.67	0.68	98.3
	wildtype	Thymus	CD8	0.53	0.46	98.7
	wildtype	Thymus	CD8	0.013	0.04	99.6
	wildtype	Thymus	CD8	0.054	0.054	99.5
	wildtype	Thymus	CD4	0.32	0.18	99.2
	wildtype	Thymus	CD4	0.14	0.12	99.7
	wildtype	Thymus	CD4	0.21	0.28	99
	wildtype	Thymus	CD4	0.15	0.14	99.4
	wildtype	Thymus	CD4	0.48	0.58	98.8
	wildtype	Thymus	CD4	0.46	0.54	98.9
	wildtype	Thymus	CD4	0.045	0.064	99.7
	wildtype	Thymus	CD4	0.075	0.05	99.8
	enhancer-deleted	Thymus	ISP	37.3	0.37	61.5
	enhancer-deleted	Thymus	ISP	30.6	0.059	68.4
	enhancer-deleted	Thymus	ISP	41.4	0.42	58
	enhancer-deleted	Thymus	ISP	22.3	0.023	77.3
	enhancer-deleted	Thymus	ISP	14.6	0	84.7
	enhancer-deleted	Thymus	ISP	19.2	0.057	79.2
	enhancer-deleted	Thymus	DP	20.4	0.13	79.4
	enhancer-deleted	Thymus	DP	14.5	0.06	85.4
	enhancer-deleted	Thymus	DP	22.7	0.14	77.2
	enhancer-deleted	Thymus	DP	11.6	0.029	88.4
	enhancer-deleted	Thymus	DP	7.87	0.0059	92.1
	enhancer-deleted	Thymus	DP	10.4	0.015	89.6
	enhancer-deleted	Thymus	CD8	15.9	0.08	83.7
	enhancer-deleted	Thymus	CD8	11.8	0.044	88.1
	enhancer-deleted	Thymus	CD8	17.1	0.088	82.7
	enhancer-deleted	Thymus	CD8	9.7	0.097	90
	enhancer-deleted	Thymus	CD8	6.54	0.055	92.4
	enhancer-deleted	Thymus	CD8	8.52	0.023	90.8
	enhancer-deleted	Thymus	CD4	14.1	0.12	85.5
	enhancer-deleted	Thymus	CD4	10.4	0.048	89.4
	enhancer-deleted	Thymus	CD4	15.9	0.092	83.9
	enhancer-deleted	Thymus	CD4	8.66	0.071	91
	enhancer-deleted	Thymus	CD4	5.21	0.03	94.4
	enhancer-deleted	Thymus	CD4	7.14	0.034	92.7
	wildtype	Thymus	TCRb	0.39	0.16	99.4
	wildtype	Thymus	TCRb	0.11	0.082	99.7
	wildtype	Thymus	TCRb	0.26	0.25	99.3
	wildtype	Thymus	TCRb	0.15	0.12	99.7
	wildtype	Thymus	TCRb	0.49	0.61	98.8
	wildtype	Thymus	TCRb	0.43	0.44	99.1
	wildtype	Thymus	TCRb	0.085	0.053	99.9
	wildtype	Thymus	TCRb	0.035	0.13	99.8
	wildtype	Thymus	TCRgd	0.33	0.33	99.2
	wildtype	Thymus	TCRgd	0.22	0	99.8
	wildtype	Thymus	TCRgd	0.39	0.39	98.9
	wildtype	Thymus	TCRgd	0.33	0.047	99.4
	wildtype	Thymus	TCRgd	0.33	0.5	99
	wildtype	Thymus	TCRgd	0.44	0.25	99.3
	wildtype	Thymus	TCRgd	0	0	100
	wildtype	Thymus	TCRgd	0	0.24	99.8
	enhancer-deleted	Thymus	TCRb	14.5	0.14	85.2
	enhancer-deleted	Thymus	TCRb	10.2	0.076	89.6
	enhancer-deleted	Thymus	TCRb	16	0.094	83.8
	enhancer-deleted	Thymus	TCRb	8.07	0.05	91.8
	enhancer-deleted	Thymus	TCRb	5.37	0.053	94.6
	enhancer-deleted	Thymus	TCRb	6.9	0.02	93.1
	enhancer-deleted	Thymus	TCRgd	19.9	0.34	78.8
	enhancer-deleted	Thymus	TCRgd	15.1	0.13	83.8
	enhancer-deleted	Thymus	TCRgd	24.7	0.13	74.5
	enhancer-deleted	Thymus	TCRgd	9.23	0.072	90.5
	enhancer-deleted	Thymus	TCRgd	6.61	0	93.4
	enhancer-deleted	Thymus	TCRgd	7.78	0.15	91.9
	wildtype	Thymus	CD3+	0.34	0.16	99.4
	wildtype	Thymus	CD3+	0.14	0.077	99.7
	wildtype	Thymus	CD3+	0.24	0.23	99.3
	wildtype	Thymus	CD3+	0.38	0.12	99.3
	wildtype	Thymus	CD3+	0.61	0.49	98.7
	wildtype	Thymus	CD3+	0.43	0.47	98.9
	wildtype	Thymus	NKT	0.39	2.04	97
	wildtype	Thymus	NKT	0.13	1.65	97.9
	wildtype	Thymus	NKT	2.54	5.43	87.6
	wildtype	Thymus	NKT	2.72	3.6	88.8
	wildtype	Thymus	NKT	0.43	2.71	96
	wildtype	Thymus	NKT	0.25	2.28	96.5
	enhancer-deleted	Thymus	CD3+	14	0.12	85.7
	enhancer-deleted	Thymus	CD3+	10.6	0.15	88.9
	enhancer-deleted	Thymus	CD3+	15.9	0.081	83.8
	enhancer-deleted	Thymus	CD3+	8.08	0.051	91.7
	enhancer-deleted	Thymus	NKT	7.77	1.25	89.6
	enhancer-deleted	Thymus	NKT	6.58	1.1	89.4
	enhancer-deleted	Thymus	NKT	10.5	0.66	87.1
	enhancer-deleted	Thymus	NKT	5.34	1.3	91.2
