# Supplementary material for: A stochastic epigenetic switch controls the dynamics of T-cell lineage commitment
Source: eLife. 2018 Nov 13;7:e37851. doi: 10.7554/eLife.37851 (PMC6245732; doi:10.7554/eLife.37851)
Supplement: Figure 3—figure supplement 2—source data 1. — Figure 3—figure supplement 1—source data 1 shows data comparing Bcl11b expressing cells between wildtype and mutant dual reporter mice. T cell subsets in the spleen were analyzed using flow cytometry according to representative plots shown in Figure 3—figure supplement 3A. Data represents 2-8 animals of each strain and shows percentages of mono- and bi-allelic expressing cells. Plots in Figure 3—figure supplement 2B are generated from percentages of mono-expressing cells only. [file elife-37851-fig3-figsupp2-data1.xlsx]

## Sheet: B
Refers to Figure 3-figure supplement 2B: Tabulated percentages of mono- and bi-allelic expressing cells in specific spleen populations analyzed for wildtype (Bcl11bYFP/mCh(neo)) and mutant (Bcl11bYFPΔEnh/mCh(neo)) dual reporter mice.
		Strain	Tissue	Cell state	RFP only	YFP only	RFP+YFP+
		wildtype	Spleen	CD4	0.28	0.29	99.2
		wildtype	Spleen	CD4	0.37	0.42	99
		wildtype	Spleen	CD4	0.51	0.67	98.7
		wildtype	Spleen	CD4	0.16	0.21	99.6
		wildtype	Spleen	CD4	0.048	0.17	99.6
		wildtype	Spleen	CD4	0.25	0.41	99.2
		wildtype	Spleen	CD4	0.3	0.37	99.1
		wildtype	Spleen	CD4	0.14	0.17	99.6
		wildtype	Spleen	CD4	0.084	0.14	99.7
		wildtype	Spleen	CD4 CD25+	0.19	0.19	99.1
		wildtype	Spleen	CD4 CD25+	0.052	0.1	99.6
		wildtype	Spleen	CD4 CD25+	0.081	0.12	99.2
		wildtype	Spleen	CD4 CD25+	0.00998	0.05	99.2
		wildtype	Spleen	CD4 CD25+	0.03	0.12	99.5
		wildtype	Spleen	CD4 CD25+	0	0.32	99.3
		wildtype	Spleen	CD4 CD25+	0	0.13	99.6
		wildtype	Spleen	CD4 FoxP3	0	0.039	100
		wildtype	Spleen	CD4 FoxP3	0.017	0	100
		wildtype	Spleen	CD8	0.12	0.13	99.7
		wildtype	Spleen	CD8	0.17	0.24	99.6
		wildtype	Spleen	CD8	0.2	0.24	99.6
		wildtype	Spleen	CD8	0.052	0.091	99.9
		wildtype	Spleen	CD8	0.14	0.16	99.6
		wildtype	Spleen	CD8	0.32	0.38	99.3
		wildtype	Spleen	CD8	0.5	0.41	99
		wildtype	Spleen	CD8	0.13	0.14	99.7
		wildtype	Spleen	CD8	0.11	0.11	99.8
		enhancer-deleted	Spleen	CD4	8.7	0.085	91
		enhancer-deleted	Spleen	CD4	9.66	0.056	90.1
		enhancer-deleted	Spleen	CD4	6.51	0.14	93.1
		enhancer-deleted	Spleen	CD4	5.14	0.29	94.1
		enhancer-deleted	Spleen	CD4	6.34	0.034	93.4
		enhancer-deleted	Spleen	CD4	5.28	0.081	94.6
		enhancer-deleted	Spleen	CD4	8.62	0.067	91.3
		enhancer-deleted	Spleen	CD4 CD25+	1.02	0	98.5
		enhancer-deleted	Spleen	CD4 CD25+	1.69	0.083	97.9
		enhancer-deleted	Spleen	CD4 CD25+	0.86	0.36	98.1
		enhancer-deleted	Spleen	CD4 CD25+	0.51	0.31	98.2
		enhancer-deleted	Spleen	CD4 CD25+	0.45	0	98.2
		enhancer-deleted	Spleen	CD4 FoxP3	0.12	0.024	99.9
		enhancer-deleted	Spleen	CD4 FoxP3	0.31	0.024	99.7
		enhancer-deleted	Spleen	CD8	6.57	0.066	93.4
		enhancer-deleted	Spleen	CD8	8.19	0.048	91.8
		enhancer-deleted	Spleen	CD8	9.16	0.17	90.6
		enhancer-deleted	Spleen	CD8	5.92	0.13	93.9
		enhancer-deleted	Spleen	CD8	10.4	0.13	89.4
		enhancer-deleted	Spleen	CD8	1.78	0.015	98.2
		enhancer-deleted	Spleen	CD8	6.55	0.019	93.4
		wildtype	Spleen	CD4 naïve (CD44-CD62L+)	0.47	0.6	98.9
		wildtype	Spleen	CD4 naïve (CD44-CD62L+)	0.14	0.19	99.7
		enhancer-deleted	Spleen	CD4 naïve (CD44-CD62L+)	9.15	0.053	90.8
		enhancer-deleted	Spleen	CD4 naïve (CD44-CD62L+)	9.82	0.045	90.1
		wildtype	Spleen	CD4 naïve (CD44-CD62L+)	0.14	0.14	99.7
		wildtype	Spleen	CD4 naïve (CD44-CD62L+)	0.31	0.4	99.3
		wildtype	Spleen	CD4 naïve (CD44-CD62L+)	0.15	0.11	99.7
		wildtype	Spleen	CD4 naïve (CD44-CD62L+)	0.13	0.086	99.8
		enhancer-deleted	Spleen	CD4 naïve (CD44-CD62L+)	7.12	0	92.9
		enhancer-deleted	Spleen	CD4 naïve (CD44-CD62L+)	11.7	0.00846	88.3
		wildtype	Spleen	CD4 memory (CD44+CD62L+)	0.74	0.91	98.3
		wildtype	Spleen	CD4 memory (CD44+CD62L+)	0.38	0.47	99
		enhancer-deleted	Spleen	CD4 memory (CD44+CD62L+)	9.85	0.27	89.2
		enhancer-deleted	Spleen	CD4 memory (CD44+CD62L+)	9.78	0.34	88.8
		wildtype	Spleen	CD4 memory (CD44+CD62L+)	0.62	0.94	96.9
		wildtype	Spleen	CD4 memory (CD44+CD62L+)	1.03	0.41	97.4
		wildtype	Spleen	CD4 memory (CD44+CD62L+)	0	0.09	99.4
		wildtype	Spleen	CD4 memory (CD44+CD62L+)	0.25	0.76	98.5
		enhancer-deleted	Spleen	CD4 memory (CD44+CD62L+)	5.66	0.28	94
		enhancer-deleted	Spleen	CD4 memory (CD44+CD62L+)	4.8	0.16	94.9
		wildtype	Spleen	CD4 effector (CD44+CD62L-)	0.15	0.28	98.9
		wildtype	Spleen	CD4 effector (CD44+CD62L-)	0.054	0.18	99.1
		enhancer-deleted	Spleen	CD4 effector (CD44+CD62L-)	4.99	0.19	93.5
		enhancer-deleted	Spleen	CD4 effector (CD44+CD62L-)	6.47	0.3	92
		wildtype	Spleen	CD4 effector (CD44+CD62L-)	0.79	0.74	96.8
		wildtype	Spleen	CD4 effector (CD44+CD62L-)	0.58	0.42	98
		wildtype	Spleen	CD4 effector (CD44+CD62L-)	0.065	0.56	99.1
		wildtype	Spleen	CD4 effector (CD44+CD62L-)	0.028	0.3	99.4
		enhancer-deleted	Spleen	CD4 effector (CD44+CD62L-)	1.72	0.42	97.4
		enhancer-deleted	Spleen	CD4 effector (CD44+CD62L-)	2.6	0.5	96.4
		wildtype	Spleen	CD8 naïve (CD44-CD62L+)	0.47	0.6	98.9
		wildtype	Spleen	CD8 naïve (CD44-CD62L+)	0.14	0.19	99.7
		wildtype	Spleen	CD8 naïve (CD44-CD62L+)	0.14	0.14	99.7
		wildtype	Spleen	CD8 naïve (CD44-CD62L+)	0.31	0.4	99.3
		wildtype	Spleen	CD8 naïve (CD44-CD62L+)	0.15	0.11	99.7
		wildtype	Spleen	CD8 naïve (CD44-CD62L+)	0.13	0.086	99.8
		enhancer-deleted	Spleen	CD8 naïve (CD44-CD62L+)	7.12	0	92.9
		enhancer-deleted	Spleen	CD8 naïve (CD44-CD62L+)	11.7	0.00846	88.3
		enhancer-deleted	Spleen	CD8 naïve (CD44-CD62L+)	9.15	0.053	90.8
		enhancer-deleted	Spleen	CD8 naïve (CD44-CD62L+)	9.82	0.045	90.1
		wildtype	Spleen	CD8 memory (CD44+CD62L+)	0.74	0.91	98.3
		wildtype	Spleen	CD8 memory (CD44+CD62L+)	0.38	0.47	99
		wildtype	Spleen	CD8 memory (CD44+CD62L+)	0.62	0.94	96.9
		wildtype	Spleen	CD8 memory (CD44+CD62L+)	1.03	0.41	97.4
		wildtype	Spleen	CD8 memory (CD44+CD62L+)	0	0.09	99.4
		wildtype	Spleen	CD8 memory (CD44+CD62L+)	0.25	0.76	98.5
		enhancer-deleted	Spleen	CD8 memory (CD44+CD62L+)	5.66	0.28	94
		enhancer-deleted	Spleen	CD8 memory (CD44+CD62L+)	4.8	0.16	94.9
		enhancer-deleted	Spleen	CD8 memory (CD44+CD62L+)	9.85	0.27	89.2
		enhancer-deleted	Spleen	CD8 memory (CD44+CD62L+)	9.78	0.34	88.8
		wildtype	Spleen	CD8 effector (CD44+CD62L+)	0.15	0.28	98.9
		wildtype	Spleen	CD8 effector (CD44+CD62L+)	0.054	0.18	99.1
		wildtype	Spleen	CD8 effector (CD44+CD62L+)	0.79	0.74	96.8
		wildtype	Spleen	CD8 effector (CD44+CD62L+)	0.58	0.42	98
		wildtype	Spleen	CD8 effector (CD44+CD62L+)	0.065	0.56	99.1
		wildtype	Spleen	CD8 effector (CD44+CD62L+)	0.028	0.3	99.4
		enhancer-deleted	Spleen	CD8 effector (CD44+CD62L+)	1.72	0.42	97.4
		enhancer-deleted	Spleen	CD8 effector (CD44+CD62L+)	2.6	0.5	96.4
		enhancer-deleted	Spleen	CD8 effector (CD44+CD62L+)	4.99	0.19	93.5
		enhancer-deleted	Spleen	CD8 effector (CD44+CD62L+)	6.47	0.3	92
		wildtype	Spleen	TCRb	0.13	0.41	99.4
		wildtype	Spleen	TCRb	0.26	0.46	99.2
		wildtype	Spleen	TCRb	0.51	0.5	98.5
		wildtype	Spleen	TCRb	0.14	0.39	99.5
		enhancer-deleted	Spleen	TCRb	3.24	0.24	96.5
		enhancer-deleted	Spleen	TCRb	7.5	0.23	92.3
		enhancer-deleted	Spleen	TCRb	6.8	0.32	92.7
		enhancer-deleted	Spleen	TCRb	5.16	0.39	94.3
		enhancer-deleted	Spleen	TCRb	7.71	0.14	91.8
		wildtype	Spleen	TCRgd	0.96	2.25	96
		wildtype	Spleen	TCRgd	1.26	1.91	96.1
		wildtype	Spleen	TCRgd	0.54	0.68	98.8
		wildtype	Spleen	TCRgd	0.65	0.6	98.7
		enhancer-deleted	Spleen	TCRgd	5	0.18	94.8
		enhancer-deleted	Spleen	TCRgd	8.99	0.49	90.3
		enhancer-deleted	Spleen	TCRgd	14.1	2.05	81.6
		enhancer-deleted	Spleen	TCRgd	13.3	2.92	81.8
		enhancer-deleted	Spleen	TCRgd	7.22	0.77	92
		wildtype	Spleen	NKT	0.76	1.68	96.6
		wildtype	Spleen	NKT	0.39	0.75	98.1
		wildtype	Spleen	NKT	4.16	6.65	83.2
		wildtype	Spleen	NKT	1.51	3.18	93.8
		wildtype	Spleen	NKT	1.27	4.17	93.4
		wildtype	Spleen	TCRb	0.4	0.51	99.1
		wildtype	Spleen	TCRb	0.13	0.16	99.7
		wildtype	Spleen	TCRb	0.31	0.29	99.2
		wildtype	Spleen	TCRb	0.41	0.34	99.2
		wildtype	Spleen	TCRb	0.42	0.35	99.1
		enhancer-deleted	Spleen	NKT	15.7	2.91	78.7
		enhancer-deleted	Spleen	NKT	15.8	2.38	79.2
		enhancer-deleted	Spleen	NKT	19.9	4.65	69.6
		enhancer-deleted	Spleen	TCRb	8.04	0.089	91.8
		enhancer-deleted	Spleen	TCRb	9.27	0.066	90.6
		enhancer-deleted	Spleen	TCRb	7.49	0.045	92.4
