# Supplementary material for: A stochastic epigenetic switch controls the dynamics of T-cell lineage commitment
Source: eLife. 2018 Nov 13;7:e37851. doi: 10.7554/eLife.37851 (PMC6245732; doi:10.7554/eLife.37851)
Supplement: Figure 3—figure supplement 3—source data 1. — Figure 3—figure supplement 3—source data 1 shows data comparing Bcl11b expression in hematopoietic chimeric mice. Thymic and splenic T cell populations were analyzed using flow cytometry according to the representative plots shown in Figure 3—figure supplements 1A,2A,3A. 2 chimeric animals of each strain were analyzed for Figure 3—figure supplement 3—source data 1. Plots in Figure 3—figure supplement 2B are generated from percentages of mono-expressing cells only. [file elife-37851-fig3-figsupp3-data1.xlsx]

## Sheet: B
Refers to Figure 3-figure supplement 3B: Tabulated percentages of mono- and bi-allelic expressing cells in specific spleen populations analyzed for hematopoietic chimeric mice.
		Strain	Tissue	Cell state	RFP only	YFP only	RFP+YFP+
		wildtype (chimera)	Spleen	CD8 Naive	4.25	6.36	78
		wildtype (chimera)	Spleen	CD8 Naive	0.59	0.78	20.3
		enhancer-deleted (chimera)	Spleen	CD8 Naive	23.6	1.41	74.6
		enhancer-deleted (chimera)	Spleen	CD8 Naive	27.8	1.66	23.7
		wildtype (chimera)	Spleen	CD8 CD44+	21.4	14.9	37.2
		wildtype (chimera)	Spleen	CD8 CD44+	4.38	3.65	13.9
		enhancer-deleted (chimera)	Spleen	CD8 CD44+	64.8	4.08	27.8
		enhancer-deleted (chimera)	Spleen	CD8 CD44+	48	1.61	9.29
		wildtype (chimera)	Spleen	TCRb+CD3+	5.85	8.61	73.9
		wildtype (chimera)	Spleen	TCRb+CD3+	1.02	1.21	18.8
		enhancer-deleted (chimera)	Spleen	TCRb+CD3+	34.5	1.92	63
		enhancer-deleted (chimera)	Spleen	TCRb+CD3+	31	1.59	20
		wildtype (chimera)	Spleen	TCRgd+CD3+	9.78	12.5	64.1
		wildtype (chimera)	Spleen	TCRgd+CD3+	0	0.69	12.4
		enhancer-deleted (chimera)	Spleen	TCRgd+CD3+	40.1	5.49	46.2
		enhancer-deleted (chimera)	Spleen	TCRgd+CD3+	35.5	2.63	21.7
		wildtype (chimera)	Spleen	CD4 Naïve (CD44-CD62L+)	7.08	10.9	73.9
		wildtype (chimera)	Spleen	CD4 Naïve (CD44-CD62L+)	1.2	1.27	20.1
		enhancer-deleted (chimera)	Spleen	CD4 Naïve (CD44-CD62L+)	34.8	1.57	63.4
		enhancer-deleted (chimera)	Spleen	CD4 Naïve (CD44-CD62L+)	35.4	1.44	20.8
		wildtype (chimera)	Spleen	CD4 44+62L+	0.29	92.3	3.83
		wildtype (chimera)	Spleen	CD4 44+62L+	0.45	95.7	1.35
		wildtype (chimera)	Spleen	CD4 44+62L+	5.14	4.23	80.4
		wildtype (chimera)	Spleen	CD4 44+62L+	1.07	1.71	19.3
		enhancer-deleted (chimera)	Spleen	CD4 44+62L+	29.3	1.52	65.1
		enhancer-deleted (chimera)	Spleen	CD4 44+62L+	26.5	1.23	23.3
		wildtype (chimera)	Spleen	CD4 44+62L-	3.55	5.33	68.4
		wildtype (chimera)	Spleen	CD4 44+62L-	0.51	0.69	16
		enhancer-deleted (chimera)	Spleen	CD4 44+62L-	19.9	0.92	67.3
		enhancer-deleted (chimera)	Spleen	CD4 44+62L-	16.1	0.75	16.9
		wildtype (chimera)	Spleen	CD4+25-	5.89	10.4	73.8
		wildtype (chimera)	Spleen	CD4+25-	1.05	1.3	19.6
		enhancer-deleted (chimera)	Spleen	CD4+25-	33.1	1.55	64.1
		enhancer-deleted (chimera)	Spleen	CD4+25-	28.3	1.24	21.3
		wildtype (chimera)	Spleen	CD4+25+	0.31	0.63	83.7
		wildtype (chimera)	Spleen	CD4+25+	0	0.34	20.3
		enhancer-deleted (chimera)	Spleen	CD4+25+	0	0	96
		enhancer-deleted (chimera)	Spleen	CD4+25+	4.08	0	20.4
		wildtype (chimera)	Spleen	CD8+	7.29	8.11	70.1
		wildtype (chimera)	Spleen	CD8+	1.39	1.23	17.8
		enhancer-deleted (chimera)	Spleen	CD8+	39.9	2.27	56
		enhancer-deleted (chimera)	Spleen	CD8+	33.9	1.75	18.3
		wildtype (chimera)	Thymus	TCRb CD3+	5.81	10.9	74.7
		wildtype (chimera)	Thymus	TCRb CD3+	0.63	0.41	3.89
		enhancer-deleted (chimera)	Thymus	TCRb CD3+	26.7	0.31	72.8
		enhancer-deleted (chimera)	Thymus	TCRb CD3+	39.2	0.85	13.9
		wildtype (chimera)	Thymus	TCRgd CD3+	9.02	15.8	72.2
		wildtype (chimera)	Thymus	TCRgd CD3+	2.58	1.03	7.73
		enhancer-deleted (chimera)	Thymus	TCRgd CD3+	40.8	2.96	50.9
		enhancer-deleted (chimera)	Thymus	TCRgd CD3+	44.6	1.09	14.1
		wildtype (chimera)	Thymus	ISP	19.1	27	50.7
		wildtype (chimera)	Thymus	ISP	0.73	0.52	6.58
		enhancer-deleted (chimera)	Thymus	ISP	62.4	0.31	33
		enhancer-deleted (chimera)	Thymus	ISP	75.7	1.43	6.96
		wildtype (chimera)	Thymus	DP	7.97	16.9	70.8
		wildtype (chimera)	Thymus	DP	0.48	0.28	4.93
		enhancer-deleted (chimera)	Thymus	DP	34.3	0.32	62.9
		enhancer-deleted (chimera)	Thymus	DP	45.5	0.88	9.98
		wildtype (chimera)	Thymus	CD8 SP	6.71	9.79	72.9
		wildtype (chimera)	Thymus	CD8 SP	0.85	0.51	5.04
		enhancer-deleted (chimera)	Thymus	CD8 SP	29.5	0.33	66.7
		enhancer-deleted (chimera)	Thymus	CD8 SP	42.3	1.19	15.4
		wildtype (chimera)	Thymus	CD4 SP	5.62	11.2	73.6
		wildtype (chimera)	Thymus	CD4 SP	0.88	0.41	4.67
		enhancer-deleted (chimera)	Thymus	CD4 SP	26.6	0.32	70.5
		enhancer-deleted (chimera)	Thymus	CD4 SP	38.8	0.75	13.7
		wildtype (chimera)	Thymus	CD3+NK-	5.17	11.3	75.2
		wildtype (chimera)	Thymus	CD3+NK-	0.8	0.47	4.83
		enhancer-deleted (chimera)	Thymus	CD3+NK-	27.1	0.33	72.2
		enhancer-deleted (chimera)	Thymus	CD3+NK-	37	0.91	13.7
		wildtype (chimera)	Thymus	CD3+NK+	7.31	13.8	32.4
		wildtype (chimera)	Thymus	CD3+NK+	0.7	0.7	3.7
		enhancer-deleted (chimera)	Thymus	CD3+NK+	36.2	4.2	44.6
		enhancer-deleted (chimera)	Thymus	CD3+NK+	28.4	0.49	7.09
