# Supplementary material for: A stochastic epigenetic switch controls the dynamics of T-cell lineage commitment
Source: eLife. 2018 Nov 13;7:e37851. doi: 10.7554/eLife.37851 (PMC6245732; doi:10.7554/eLife.37851)
Supplement: Figure 4—source data 1. — Figure 4—source data 1B shows the mean population fractions and 95% confidence intervals of mono- and bi-allelic expressing cells as observed by timelapse imaging. Figure 4B was plotted from these data points. Figure 4—source data 1C gives the reduced chi-squared values calculated for each model and is represented in Figure 4C. Figure 4—source data 1E, plotted as pie charts in Figure 4E, shows expected fractions of each class of Bcl11b activation state from 30,000 Monte-Carlo simulations for both sequential and parallel trans-cis models. Figure 4—source data 1F shows number of single cell lineages scored for each class of Bcl11b activation state in each observed experiment (3 independent experiments). Both sequential and parallel trans-cis models predict different frequencies of activation states. [file elife-37851-fig4-data1.xlsx]

## Sheet: B
Refers to Figure 4B
	mean population fractions			95% confidence intervals
	mono-allelic yfp	mono-allelic rfp	bi-allelic	mono-allelic yfp	mono-allelic rfp	bi-allelic
	0.0007	0.0181	0	0.0237	0.0207	0.0266
	0.0015	0.0232	0.001	0.0236	0.023	0.0264
	0.019	0.0554	0.0001	0.0315	0.0276	0.0329
	0.0338	0.0419	0.0012	0.0327	0.0292	0.0343
	0.0529	0.0823	0.041	0.0327	0.0295	0.0304
	0.0795	0.1129	0.0561	0.0303	0.0316	0.0327
	0.1234	0.0916	0.0899	0.0286	0.0294	0.0306
	0.1515	0.1372	0.1099	0.0279	0.0287	0.0296
	0.2031	0.1394	0.1341	0.0279	0.0278	0.0292
	0.2095	0.1825	0.1769	0.0304	0.0298	0.0323

## Sheet: C
		Refers Figure 4C
			Reduced chi-squared values
			cis-only model	5.8303
			sequential trans-cis model	1.668
			parallel trans-cis model	1.398

## Sheet: E
		Refers to Figure 4E
			Clonal behaviors observed in Monte-Carlo simulations (N = 30,000)
				sequential activation	parallel activation
			Single mono-allelic:	0.7754	0.1419
			Mixed mono-allelic	0.201	0.6388
			Bi-allelic only	0	0.2186
			off	0.02346	0.0007

## Sheet: F
		Refers to Figure 4F
				single mono-allelic	mixed mono-allelic	off
			Experiment 1 (shown)	7	1	0
			Experiment 2	4	0	1
			Experiment 3	4	0	0
			Par. trans-cis model	0.69	0.13	<1%
			Seq. trans-cis model	0.2	0.78	0.02
