# Supplementary material for: A stochastic epigenetic switch controls the dynamics of T-cell lineage commitment
Source: eLife. 2018 Nov 13;7:e37851. doi: 10.7554/eLife.37851 (PMC6245732; doi:10.7554/eLife.37851)
Supplement: Figure 5—source data 1. — File shows percentages of mono- and bi-allelic state cells analyzed after 4 days culture from each group of starting progenitors. Data was used to generate Figure 5B. [file elife-37851-fig5-data1.xlsx]

## Sheet: sheet 1
Refers to Figure 5B: Flow Cytometry Analysis of BM-derived DN2 progenitors cultured in the presence or absence of Notch.
	fraction of cells in each state
	with Notch signaling		Notch signaling removed
	mono	bi	mono	bi
non-expressing starting progenitors	0.415	0.478	0.1468	0.343
	0.405	0.48	0.1442	0.375
mono-allelic starting progenitors	0.4045	0.576	0.2871	0.534
	0.354	0.624	0.2152	0.598
	0.3582	0.623	0.2646	0.55
	0.4114	0.571	0.2251	0.594
bi-allelic starting progenitors	0.0454	0.948	0.0413	0.903
	0.0479	0.948	0.0487	0.871
